# Supplementary material for: Distinct contributions of functional and deep neural network features to representational similarity of scenes in human brain and behavior
Source: eLife. 2018 Mar 7;7:e32962. doi: 10.7554/eLife.32962 (PMC5860866; doi:10.7554/eLife.32962)
Supplement: Figure 1—source data 1. [file elife-32962-fig1-data1.zip]

Archive with 4 entries (3 files):
- GROENETAL.mat
- README.rtf
- __MACOSX/
- __MACOSX/._README.rtf
